# Supplementary material for: Discerning the role of polymyxin B nonapeptide in restoring the antibacterial activity of azithromycin against antibiotic-resistant Escherichia coli
Source: Front Microbiol. 2022 Sep 21;13:998671. doi: 10.3389/fmicb.2022.998671 (PMC9532765; doi:10.3389/fmicb.2022.998671)
Supplement: Supplementary file 1 [file Table_1.xlsx]

## Sheet: 1. MIC and PCR
Supplementary Table 1. List of E. coli strains, antibiotic susceptibility testing and resistance genes detected in each strain.
Strain ID	Resistance Profile	Disk diffusion														MIC (µg/ml)												Beta-lactamase genes									Macrolide resistance genes
		AUG	CTX	CPD	CAZ	CPM	AZ	FOX	GM	PTZ	CIP	SXT	ETP	MEM		CAZ	CAZ/AVI	CTX	AZ	GM	AK	CIP	MEM	COL	AZT	PMBN		TEM	SHV	OXA-1	CTX-M	NDM	OXA-48	VIM	KPC	IMP	ereA	ermA	ermB	ermC	mefA	mefB	mphA	mphB	msrA	msrD
BAA-2469	MDR- CRE															≥128	≥128	≥128	32	≥128	≥128	≥64	≥8	≤0.5	32	≥128		neg	neg	pos	neg	pos	neg	neg	x	x	neg	neg	neg	neg	neg	neg	pos	neg	neg	neg
CDC-0346	XDR- colistin R															≥128	1	≥128	≥128	≥128	≥128	16	≤0.5	4	32	≥128		pos	neg	neg	pos (1)	neg	neg	neg	x	x	neg	neg	neg	neg	neg	neg	pos	neg	neg	neg
EC5	MDR															32	≤0.25	≥128	128	2	8	64	≤0.5	≤0.5	4	≥128		pos	neg	neg	pos (1)	neg	neg	neg	x	x	neg	neg	neg	neg	neg	neg	neg	neg	neg	neg
EC13	MDR															4	≤0.25	≥128	16	16	4	1	≤0.5	≤0.5	32	≥128		neg	neg	pos	pos (1)	neg	neg	neg	x	x	neg	neg	neg	neg	neg	neg	pos	neg	neg	neg
EC14	MDR															64	0.5	≥128	≥128	32	8	≥64	≤0.5	≤0.5	32	128		pos	neg	pos	pos (1)	neg	neg	neg	x	x	neg	neg	neg	neg	neg	neg	pos	neg	neg	neg
EC15	MDR															64	≤0.25	≥128	≥128	2	4	0.5	≤0.5	≤0.5	128	≥128		neg	neg	neg	pos (1)	neg	neg	neg	x	x	neg	neg	neg	neg	neg	neg	pos	neg	neg	neg
EC24	MDR															32	≤0.25	≥128	128	≥128	≥128	0.5	≤0.5	≤0.5	4	≥128		pos	neg	neg	pos (1)	neg	neg	neg	x	x	neg	neg	neg	neg	neg	neg	neg	neg	neg	neg
EC26	MDR															64	≤0.25	≥128	≥128	2	4	16	≤0.5	≤0.5	128	≥128		pos	neg	neg	pos (1)	neg	neg	neg	x	x	neg	neg	neg	neg	neg	neg	pos	neg	neg	neg
EC54	MDR-CRE															≥128	≥128	≥128	≥128	1	2	32	8	≤0.5	32	≥128		neg	neg	neg	pos (1)	pos	neg	neg	neg	neg	neg	neg	neg	neg	neg	neg	pos	neg	neg	neg
EC55	MDR															8	≤0.25	8	2	2	4	0.25	≤0.5	≤0.5	64	≥128		neg	neg	neg	neg	neg	neg	neg	x	x	neg	neg	neg	neg	neg	neg	pos	neg	neg	neg
EC56	MDR															16	≤0.25	≥128	64	2	4	32	≤0.5	≤0.5	32	≥128		neg	neg	neg	neg	neg	neg	neg	x	x	neg	neg	neg	neg	neg	neg	pos	neg	neg	neg
EC65	MDR															32	0.5	≥128	128	2	4	0.25	≤0.5	≤0.5	32	≥128		pos	neg	neg	neg	neg	neg	neg	x	x	neg	neg	neg	neg	neg	neg	pos	neg	neg	neg
EC86	MDR															16	≤0.25	≥128	32	2	4	64	≤0.5	≤0.5	32	≥128		neg	neg	neg	neg	neg	neg	neg	x	x	neg	neg	neg	neg	neg	neg	pos	neg	neg	neg
EC90	MDR															8	≤0.25	≥128	32	1	2	64	≤0.5	≤0.5	4	≥128		neg	neg	neg	neg	neg	neg	neg	x	x	neg	neg	neg	neg	neg	neg	neg	neg	neg	neg
EC92	MDR															64	0.5	≥128	≥128	64	8	≥64	≤0.5	≤0.5	32	≥128		neg	neg	pos	pos (1)	neg	neg	neg	x	x	neg	neg	neg	neg	neg	neg	pos	neg	neg	neg
EC122	MDR															128	0.5	≥128	≥128	4	8	64	≤0.5	≤0.5	64	≥128		neg	neg	neg	neg	neg	neg	neg	x	x	neg	neg	neg	neg	neg	neg	pos	neg	neg	neg
EC123	MDR															8	≤0.25	2	1	2	2	0.25	≤0.5	≤0.5	32	≥128		pos	neg	neg	neg	neg	neg	neg	x	x	neg	neg	neg	neg	neg	neg	pos	neg	neg	neg
EC125	MDR															8	≤0.25	≥128	32	128	2	0.25	≤0.5	≤0.5	32	≥128		pos	neg	neg	pos (9)	neg	neg	neg	x	x	neg	neg	neg	neg	neg	neg	pos	neg	neg	neg
EC132	MDR															32	≤0.25	≥128	128	2	4	≥64	≤0.5	≤0.5	≥128	≥128		neg	neg	neg	pos (1)	neg	neg	neg	x	x	neg	neg	neg	neg	neg	neg	pos	neg	neg	neg
EC133	MDR															8	≤0.25	2	2	2	4	16	≤0.5	≤0.5	32	≥128		neg	neg	neg	neg	neg	neg	neg	x	x	neg	neg	neg	neg	neg	neg	pos	neg	neg	neg
EC134	MDR															128	0.5	≥128	≥128	2	16	≥64	≤0.5	≤0.5	4	≥128		neg	neg	pos	pos (1)	neg	neg	neg	x	x	neg	neg	neg	neg	neg	neg	neg	neg	neg	neg
EC151	MDR															8	≤0.25	≥128	64	32	8	16	≤0.5	≤0.5	4	≥128		neg	neg	pos	pos (1)	neg	neg	neg	x	x	neg	neg	neg	neg	neg	neg	neg	neg	neg	neg
EC161	MDR															128	≤0.25	≥128	≥128	4	8	≥64	≤0.5	≤0.5	4	≥128		neg	neg	pos	pos (1)	neg	neg	neg	x	x	neg	neg	neg	neg	neg	neg	neg	neg	neg	neg
EC162	MDR															32	≤0.25	≥128	128	2	4	2	≤0.5	≤0.5	≥128	≥128		neg	neg	neg	pos (1)	neg	neg	neg	x	x	neg	neg	pos	neg	neg	neg	pos	neg	neg	neg
EC163	MDR															32	≤0.25	≥128	128	1	2	0.25	≤0.5	≤0.5	64	≥128		neg	pos	neg	pos (1)	neg	neg	neg	x	x	neg	neg	neg	neg	neg	neg	pos	neg	neg	neg
EC169	MDR															2	≤0.25	≥128	16	2	4	64	≤0.5	≤0.5	4	≥128		pos	neg	neg	pos (9)	neg	neg	neg	x	x	neg	neg	neg	neg	neg	neg	neg	neg	neg	neg
EC256	MDR															32	≤0.25	≥128	64	64	8	64	≤0.5	≤0.5	4	≥128		neg	neg	pos	pos (1)	neg	neg	neg	x	x	neg	neg	neg	neg	neg	neg	neg	neg	neg	neg
EC261	MDR															128	≤0.25	≥128	128	2	4	0.25	≤0.5	≤0.5	32	≥128		pos	neg	neg	pos (1)	neg	neg	neg	x	x	neg	neg	neg	neg	neg	neg	pos	neg	neg	neg
EC262	MDR															32	≤0.25	≥128	128	1	2	0.5	≤0.5	≤0.5	8	≥128		pos	pos	neg	pos (1)	neg	neg	neg	x	x	neg	neg	neg	neg	neg	neg	neg	neg	neg	neg
EC316	MDR															32	≤0.25	≥128	64	64	2	0.25	≤0.5	≤0.5	8	≥128		pos	neg	neg	pos (1)	neg	neg	neg	x	x	neg	neg	neg	neg	neg	neg	neg	neg	neg	neg
EC325	MDR															16	≤0.25	128	32	2	4	64	≤0.5	≤0.5	64	≥128		pos	neg	neg	pos (1)	neg	neg	neg	x	x	neg	neg	neg	neg	neg	neg	pos	neg	neg	neg
EC326	MDR															32	≤0.25	128	32	2	4	64	≤0.5	≤0.5	64	≥128		neg	neg	neg	pos (1)	neg	neg	neg	x	x	neg	neg	neg	neg	neg	neg	pos	neg	neg	neg
EC327	MDR															32	≤0.25	≥128	128	2	4	32	≤0.5	≤0.5	4	≥128		neg	neg	neg	pos (1)	neg	neg	neg	x	x	neg	neg	neg	neg	neg	neg	neg	neg	neg	neg
EC404	MDR															128	≤0.25	64	≥128	2	8	2	≤0.5	≤0.5	4	≥128		neg	pos	neg	neg	neg	neg	neg	x	x	neg	neg	neg	neg	neg	neg	neg	neg	neg	neg
EC405	MDR															128	≤0.25	≥128	≥128	2	2	0.25	≤0.5	≤0.5	≥128	≥128		neg	neg	neg	pos (1)	neg	neg	neg	x	x	neg	neg	pos	neg	neg	neg	pos	neg	neg	neg
EC413	MDR															64	≤0.25	≥128	≥128	2	8	≥64	≤0.5	≤0.5	≥128	≥128		pos	neg	pos	pos (1)	neg	neg	neg	x	x	neg	neg	pos	neg	neg	neg	pos	neg	neg	neg
EC414	MDR															64	≤0.25	32	≥128	2	4	2	≤0.5	≤0.5	4	≥128		neg	pos	neg	neg	neg	neg	neg	x	x	neg	neg	neg	neg	neg	neg	neg	neg	neg	neg
EC415	MDR															32	≤0.25	≥128	128	2	4	0.25	≤0.5	≤0.5	≥128	≥128		pos	neg	neg	pos (1)	neg	neg	neg	x	x	neg	neg	pos	neg	neg	neg	pos	neg	neg	neg
EC448	MDR															64	≤0.25	≥128	128	2	4	16	≤0.5	≤0.5	2	128		neg	neg	neg	pos (1)	neg	neg	neg	x	x	neg	neg	neg	neg	neg	neg	neg	neg	neg	neg
EC456	MDR															128	≤0.25	32	128	2	2	≥64	≤0.5	≤0.5	≥128	128		pos	neg	neg	neg	neg	neg	neg	x	x	neg	neg	pos	neg	neg	neg	pos	neg	neg	neg
EC457	MDR															128	≤0.25	≥128	≥128	64	8	64	≤0.5	≤0.5	8	128		neg	neg	pos	pos (1)	neg	neg	neg	x	x	neg	neg	neg	neg	neg	neg	neg	neg	neg	neg
EC463	MDR															64	≤0.25	32	128	1	4	0.25	≤0.5	≤0.5	32	≥128		pos	pos	neg	neg	neg	neg	neg	x	x	neg	neg	neg	neg	neg	neg	pos	neg	neg	neg
EC465	MDR															64	≤0.25	32	32	2	4	0.25	≤0.5	≤0.5	32	≥128		neg	neg	neg	neg	neg	neg	neg	x	x	neg	neg	neg	neg	neg	neg	pos	neg	neg	neg
EC466	MDR															64	≤0.25	≥128	128	64	4	64	≤0.5	≤0.5	8	≥128		pos	neg	neg	pos (1)	neg	neg	neg	x	x	neg	neg	neg	neg	neg	neg	neg	neg	neg	neg
EC468	MDR															4	≤0.25	128	16	2	2	0.5	≤0.5	≤0.5	8	≥128		neg	neg	neg	pos (1)	neg	neg	neg	x	x	neg	neg	neg	neg	neg	neg	neg	neg	neg	neg
EC469	MDR															128	≤0.25	≥128	≥128	2	8	32	≤0.5	≤0.5	≥128	≥128		pos	neg	neg	pos (1)	neg	neg	neg	x	x	neg	neg	pos	neg	neg	neg	pos	neg	neg	neg
EC477	MDR															≥128	8	≥128	≥128	64	4	≥64	≤0.25	≤0.25	64	64		neg	neg	pos	pos(1)	neg	neg	neg	neg	neg	neg	neg	neg	neg	neg	neg	pos	neg	neg	neg
EC499	MDR- CRE															≥128	≥128	≥128	≥128	1	4	64	64	≤0.25	≥128	64		neg	neg	neg	neg	pos	neg	neg	neg	neg	neg	neg	neg	neg	neg	neg	pos	neg	neg	neg
EC500	MDR- CRE															≥128	≥128	≥128	4	≥128	≥128	64	64	≤0.25	≥128	128		pos	neg	neg	neg	pos	neg	neg	neg	neg	neg	neg	pos	neg	neg	neg	pos	neg	neg	neg
EC501	MDR- CRE															≥128	≥128	≥128	≥128	16	2	64	32	≤0.25	32	16		neg	neg	neg	pos(1)	pos	neg	neg	neg	neg	neg	neg	neg	neg	neg	neg	pos	neg	neg	neg
EC520	MDR- CRE															64	≤0.25	32	≥128	2	4	0.5	≤0.25	≤0.25	8	≥128		neg	pos	neg	neg	neg	pos	neg	neg	neg	neg	neg	neg	neg	neg	neg	neg	neg	neg	neg
EC522	MDR- CRE															≥128	≥128	≥128	≤0.25	≥128	≥128	32	16	≤0.25	≥128	≥128		pos	neg	neg	neg	pos	neg	neg	neg	neg	neg	neg	pos	neg	neg	neg	pos	neg	neg	neg
EC543	MDR- CRE															0.5	≤0.25	2	≤0.25	2	2	64	≤0.25	≤0.25	8	≥128		pos	neg	neg	neg	neg	pos	neg	neg	neg	neg	neg	neg	neg	neg	neg	neg	neg	neg	neg
ATCC 25922	Susceptible															0.5	≤0.25	≤0.25	≤0.25	1	4	≤0.125	≤0.5	≤0.5	4	≥128		neg	neg	neg	neg	neg	neg	neg	neg	neg	neg	neg	neg	neg	neg	neg	neg	neg	neg	neg
	Resistant
	Intermediately susceptible
	Susceptible

## Sheet: 2. Checkerboard synergy assay
Supplementary Table 2. Results of the checkerboard synergy assays in 16 strains against which the combinations were synergistic
Strain ID	MIC of each drug alone (µg/ml)		Combinations (PMBN + AZT) in the checkerboard synergy assay
	AZT MIC	PMBN MIC	PMBN concentration used (µg/ml) *	AZT MIC in the combination (µg/ml)	Fold reduction in AZT MIC (MIC alone/MIC in the combination)
ATCC 25922	4	>128	32	0.25	16
			16	0.25	16
			8	0.25	16
			4	0.5	8
			2	0.5	8
EC24	4	>128	32	0.5	8
			16	0.5	8
			8	0.5	8
			4	1	4
			2	1	4
EC520	8	>128	32	0.5	16
			16	0.5	16
			8	0.5	16
			4	1	8
			2	1	8
EC543	8	>128	32	1	8
			16	1	8
			8	1	8
			4	1	8
			2	2	4
EC55	32	>128	32	4	8
			16	4	8
			8	8	4
			4	8	4
			2	8	4
			1	8	4
			0.5	8	4
EC133	32	>128	32	4	8
			16	4	8
			8	4	8
			4	4	8
			2	4	8
			1	4	8
			0.5	8	4
EC14	32	>128	32	4	8
			16	4	8
			8	4	8
			4	4	8
			2	4	8
			1	8	4
			0.5	8	4
EC125	32	>128	32	4	8
			16	4	8
			8	4	8
			4	4	8
			2	4	8
			1	8	4
			0.5	8	4
EC54	32	>128	32	4	8
			16	4	8
			8	8	4
			4	8	4
			2	8	4
			1	8	4
			0.5	8	4
BAA-2469	32	>128	32	2	16
			16	4	8
			8	4	8
			4	8	4
			2	8	8
CDC AR-0346	32	>128	32	4	8
			16	8	4
			8	8	4
			4	8	4
			2	16	2
EC477	64	64	32	4	16
			16	4	16
			8	4	16
			4	8	8
			2	8	8
EC122	64	>128	32	4	16
			16	4	16
			8	8	8
			4	8	8
			2	16	4
EC13	64	>128	32	4	16
			16	4	16
			8	4	16
			4	4	16
			2	4	16
			1	8	8
			0.5	16	4
EC26	128	>128	32	8	16
			16	16	8
			8	16	8
			4	16	8
			2	16	8
EC499	>128	64	32	8	16
			16	16	8
			8	16	8
			4	16	8
			2	16	8
* lowest PMBN concentration used was 0.5 for some strains , it was not attempted for the others as MIC of AZT was not reduced much at low concentration of PMBN

## Sheet: 3. Mean MICs AZT@different PMBN
Supplementary Table 3. Mean MICs for AZT at different PMBN concentrations tested in the synergistic combinations with folds change in MICs
PMBN concentration used in the combinations (µg/ml)	AZT MIC (µg/ml) when used alone (n)	Mean AZT MIC (µg/ml) in the combination	Fold reduction in AZT MIC
			Mean	SD
32	4 (n=2)	0.375	12	5.65685
16		0.375	12	5.65685
8		0.625	10	8.48528
4		0.75	6	2.82843
2		0.75	6	2.82843
32	8 (n=2)	0.75	12	5.65685
16		0.75	12	5.65685
8		0.75	12	5.65685
4		1	8	0
2		1.5	6	2.82843
32	32 (n=7)	3.71429	9.14286	3.02372
16		4.57143	7.42857	1.51186
8		5.71429	6.28571	2.13809
4		6.28571	5.71429	2.13809
2		6.28571	6.57143	2.50713
32	64 (n=3)	3	16	0
16		3	16	0
8		4	13.3333	4.6188
4		5	10.6667	4.6188
2		7	9.33333	6.1101
32	≥128 (n=2)	8	16	0
16		16	8	0
8		16	8	0
4		16	8	0
2		16	8	0
